# Supplementary material for: Cycle-Inhibiting Factor Is Associated with Burkholderia pseudomallei Invasion in Human Neuronal Cells
Source: Biology (Basel). 2022 Oct 1;11(10):1439. doi: 10.3390/biology11101439 (PMC9598235; doi:10.3390/biology11101439)
Supplement: Supplementary file 1 [file biology-11-01439-s001.zip]

Archive with 1 entries (1 files):
- biology-1885012-supplementary.pdf
